# Supplementary material for: Development of Molecularly Imprinted Magnetic Amino Acid-Based Nanoparticles for Voltammetric Analysis of Lead Ions in Honey
Source: Polymers (Basel). 2024 Jun 24;16(13):1782. doi: 10.3390/polym16131782 (PMC11244471; doi:10.3390/polym16131782)
Supplement: Supplementary file 1 [file polymers-16-01782-s001.zip]

Archive with 1 entries (1 files):
- polymers-3023802-supplementary.pdf
